# Supplementary material for: Urinary Fluoride Levels Among Youth in the National Health and Nutrition Examination Survey (NHANES) 2015–2016: Potential Differences According to Race
Source: Nutrients. 2025 Jan 16;17(2):309. doi: 10.3390/nu17020309 (PMC11768995; doi:10.3390/nu17020309)
Supplement: Supplementary file 1 [file nutrients-17-00309-s001.zip]

Archive with 1 entries (1 files):
- nutrients-3417275-supplementary.pdf
